# Supplementary material for: A naturally occurring polyacetylene isolated from carrots promotes health and delays signatures of aging
Source: Nat Commun. 2023 Dec 8;14:8142. doi: 10.1038/s41467-023-43672-7 (PMC10709416; doi:10.1038/s41467-023-43672-7)
Supplement: Supplementary file 4 — Source Data [file 41467_2023_43672_MOESM4_ESM.xlsx]

## Sheet: Figure1b
Fig 1b
Relative ATP normalized to DMSO & protein
	1	2	3	4	5	6	7	8	9	10	11	12	13	14	15	16	17	18	19	20	21	22	23	24	25	26	27	28	29	Oligo	Picea	Bz423
#1	0.9087	0.9118	0.9203	0.9228	0.9275	0.9292	0.9327	0.933	0.9339	0.9345	0.9351	0.9385	0.94	0.9401	0.9419	0.9452	0.9474	0.9478	0.9484	0.9485	0.9495	0.9506	0.9508	0.9518	0.9519	0.9522	0.953	0.9546	0.9548	0.797417	0.9421	0.926948

## Sheet: Figure1d
Fig 1d
Fold Nrf2 activation normalized to DMSO & protein
	1	2	3	4	5	6	7	8	9	10	11	12	13	14	15	16	17	18	19	20	21	22	23	24	25	26	27	28	29	Sulfo	Oligo	Picea	Bz423
#1	0.894035	0.958219	1.58835	5.99548	1.00494	11.7929	0.988893	0.940228	0.914087	1.05656	0.845692	0.861083	0.626683	0.885301	0.899966	0.912425	0.862807	0.75283	29.2861	0.647733	0.93255	1.26215	0.792886	1.17175	1.41237	1.05341	0.838952	0.590719	0.906303	19.4303	4.87476	18.5388	1.1277
#2	0.710664	1.04055	1.61346	5.87887	1.05182	11.7967	0.876811	0.968143	0.876583	1.10425	0.914384	0.812517	0.677085	0.926982	0.611539	0.911411	0.807516	0.792523	30.8772	0.656188	1.03892	1.26346	0.746068	1.19814	1.28217	1.15514	0.794017	0.798924	0.883603	20.4412	4.45439	19.2935	1.06457
#3	0.778994	1.05763	1.61898	6.13288	1.12093	13.4542	0.931074	0.97363	0.932849	1.07147	0.933922	0.923083	0.636117	0.962539	0.910457	0.651457	0.869768	0.763922	32.3847	0.700338	1.35724	1.10353	0.869407	1.21871	1.23092	0.914106	0.758634	0.654831	0.955773	21.5039	4.66001	17.3062	0.889185

## Sheet: Figure1e
Fig 1e
Fold Nrf2 activation normalized to DMSO & protein
	DMSO	4	6	19	Sulfo	Oligo	Picea	Bz423
#1	0.167203	0.489339	0.271202	0.378301	0.552169	0.153883	2.42692	0.223627
#2	0.194162	0.532248	0.257936	0.422247	0.616312	0.145576	2.39353	0.212771
#3	0.234705	0.739813	0.348728	0.368421	0.537747	0.180942		0.278897

## Sheet: Figure1f
Fig. 1f
Survival of N2/ wt (%)
For statistics see Table S2
Day	DMSO	IFT 1 nM
0	100	100
1	100	100
2	100	100
3	100	100
4	100	100
5	100	100
6	100	100
7	100	100
8	100	100
9	100	100
10	96.7033	100
11	96.7033	100
12	90.1099	97.7273
13	90.1099	97.7273
14	84.6154	95.4545
15	84.6154	95.4545
16	84.6154	95.4545
17	76.3198	94.2308
18	76.3198	94.2308
19	69.6833	88.1119
20	69.6833	88.1119
21	58.0694	79.173
22	58.0694	79.173
23	58.0694	79.173
24	34.8416	60.0182
25	34.8416	60.0182
26	22.6471	49.5803
27	22.6471	49.5803
28	13.9367	43.0566
29	13.9367	43.0566
30	13.9367	43.0566
31	1.74208	13.0474
32	0	6.52372
33		5.21898
34		3.91423
35		2.60949
36		2.60949
37		2.60949
38		0

## Sheet: Figure1g
Fig. 1g
Survival of skn-1 mutant (%)
For statistics see Table S2
Day	skn1 DMSO	skn1 IFT 1 nM
0	100	100
1	100	100
2	100	100
3	100	100
4	100	100
5	100	100
6	100	100
7	96	97
8	96	97
9	96	97
10	83	92
11	82	85
12	82	85
13	79	78
14	66	70
15	66	70
16	66	70
17	41	42
18	41	42
19	31	28
20	19	17
21	12	8
22	12	8
23	12	8
24	9	3
25	5	2
26	5	2
27	5	2
28	3	0
29	3
30	3
31	0
32
33
34
35
36
37
38

## Sheet: Figure3b
Fig. 3b
Survival of N2/ wt (%)
For statistics see Table S2
Time (days)	control	atp-1
0	100	100
1	100	100
2	100	100
3	100	100
4	100	100
5	100	100
6	100	100
7	100	100
8	100	100
9	100	100
10	98	100
11	98	100
12	93	96
13	93	96
14	70	86
15	70	86
16	70	86
17	44	68
18	44	68
19	44	68
20	31	51
21	31	51
22	19	41
23	19	41
24	19	41
25	9	27
26	9	27
27	9	27
28	1	11
29	1	11
30	0	11
31		7
32		7
33		0

## Sheet: Figure3c
Fig. 3c
Survival of N2/ wt (%)
For statistics see Table S2
Time (days)	L4440	atp-3
0	100	100
1	100	100
2	100	100
3	100	100
4	100	100
5	100	100
6	100	100
7	100	100
8	100	100
9	100	100
10	99	100
11	99	100
12	97	100
13	94	97
14	94	97
15	86	92
16	86	92
17	69	76
18	69	76
19	48	63
20	48	63
21	26	41
22	26	41
23	26	41
24	9	15
25	9	15
26	9	15
27	2	1
28	2	1
29	0	0

## Sheet: Figure2d
Fig. 2d
Fold Nrf2 activation normalized to DMSO & protein
	1a				ent-1a				1b				ent-1b
	1 µM	10 µM	100 µM		1 µM	10 µM	100 µM		1 µM	10 µM	100 µM		1 µM	10 µM	100 µM
#1	2.326	24.4242	10.0549		1.12211	1.045	2.69727		2.83849	24.1191	7.25024		0.961607	0.904681	2.86174
#2	1.68263	26.3441	9.80879		0.816056	1.14472	2.72245		2.0241	24.9237	7.00186		0.813755	0.89826	2.83506
#3	1.58845	27.1762	9.9307		0.823946	2.23719	2.38998		1.97037	25.1641	6.76136		0.77999	0.893474	2.62297

## Sheet: Figure3e
Fig. 3e
Survival of N2/ wt (%)
For statistics see Table S7
Time (days)	DMSO	Picea.
0	100	100
1	100	100
2	100	100
3	100	100
4	100	100
5	100	100
6	100	100
7	100	100
8	100	100
9	100	100
10	99	99
11	99	99
12	97	98
13	97	98
14	94	94
15	94	94
16	94	94
17	80	89
18	80	89
19	67	77
20	67	77
21	48	65
22	48	65
23	48	65
24	28	49
25	28	49
26	11	27
27	11	27
28	5	16
29	5	16
30	5	16
31	0	7
32		7
33		2
34		2
35		0

## Sheet: Figure3f
Fig. 3f
Survival of N2/ wt (%)
For statistics see Table S7
Time (days)	DMSO	Bz-423
0	100	100
1	100	100
2	100	100
3	100	100
4	100	100
5	100	100
6	100	100
7	100	100
8	100	100
9	100	100
10	100	100
11	95	96
12	95	96
13	95	96
14	87	89
15	87	89
16	87	89
17	82	87
18	82	87
19	71	75
20	71	75
21	48	66
22	48	66
23	48	66
24	37	53
25	37	53
26	9	25
27	9	25
28	1	4
29	1	4
30	1	4
31	0	0

[truncated: 129 more sheets: Figure3g, Figure3h, Figure3i, Figure3j, Figure3l, Figure3m, Figure4a, Figure4b, Figure4c, Figure4d, Figure4e, Figure4f, Figure4g, Figure4h, Figure4i, Figure4j, Figure4k, Figure4l_S10a, Figure5a, Figure5b …]
